# Supplementary material for: A Toxicological Assessment of Airborne Microplastics in Beijing
Source: Toxics. 2026 Apr 7;14(4):312. doi: 10.3390/toxics14040312 (PMC13120077; doi:10.3390/toxics14040312)
Supplement: Supplementary file 1 [file toxics-14-00312-s001.zip]

Archive with 1 entries (1 files):
- toxics-4196972-supplementary.pdf
